# Supplementary material for: Gene expression signature based screening identifies ribonucleotide reductase as a candidate therapeutic target in Ewing sarcoma
Source: Oncotarget. 2016 Aug 19;7(39):63003–19. doi: 10.18632/oncotarget.11416 (PMC5325343; doi:10.18632/oncotarget.11416)
Supplement: Supplementary file 2 [file oncotarget-07-63003-s002.xlsx]

## Sheet: Supplementary Table 1
Supplementary Table 1. Genes upregulated by EWS-FLI1 in the Gordon et al. data set.
TYMS
NPY
KCNE3
TRDN
RRM2
CAV2
FZD4
TMEFF2
ITM2A
STXBP6
ASPM
LIN28B
HIST1H4C
DKK2
EPHA3
IMPDH2
AURKA
TWIST1
FUCA1
LOC647248
UBE2C
NPY1R
TRIB1
TOP2A
KIF15
CENPN
RNF182
EPB41L2
RBM11
CCND1
SH3GL3
LOC400796
SLC35F3
GBP1
HRSP12
CYYR1
BIRC5
SMA3
CDH12
SMA3
SLFN11
BCL11B
CLSTN2
C14ORF94
GMPR2
HIST1H2BD
PAQR5
DOK6
CUTL2
SYNPR
DBC1
MCM10
KLHL13
C20ORF100
GRK5
BDP1
SNORA24
P117
CDH8
TRIM69
TRPM4
NR0B1
DKFZP564O0823
NDST4
AP4B1
GINS2
IRS2
EPB41
CPNE4
TTK
ZC3H13
CKS1B
MGC4562
SKP2
KIF4A
KNTC1
PPP1R1A
PTTG1
RANGNRF
MAPT
GUSB
JAKMIP2
OLFML2A
MELK
RP11-393H10.2
DKFZP762E1312
SLC26A2
STEAP1
ARHGAP11A
NR4A3
ACTN2
LRP10
DAPK1
ATAD2
TRPC4
ROBO2
STAMBPL1
KIF20A
LGALS1
FANCD2
REEP1
FLJ13137
BHLHB5
C20ORF39
CASC5
LOC440934
RRM1
FLJ25416
BACE2
KIAA0101
HSD17B2
OSAP
TNFAIP6
NT5DC1
PRKCB1
ATP6V0E2L
SLC5A6
OTX2
ENPP1
LOC153561
BUB1
ARHGEF6
CALCB
CDC20
GYG2
LRRC4C
FAM43A
SORD
AKR1C3
OCLN
NTNG1
CKAP2
FAM19A2
C3ORF58
NELL2
ITIH3
RGS1
ITGB2
ANKRD29
LOC284530
C13ORF18
TRIM22
LRFN5
TMEM47
RFC4
NANOS1
PCDH20
PCDH17
GRP
MRP63
EBPL
FAS
LOC144997
LOC400120
FEN1
NUDT1
C16ORF75
SPBC25
C14ORF130
CDCA3
SSX2
ZIC2
C3ORF28
DDB2
CDCA5
HOXD10
RGS5
KIAA1524
MRGPRF
USP1
FNBP1
LBH
ABCB6
DHFR
CDT1
ZWILCH
PAM
NCKAP1L
BUB1B
FAM111A
COCH
CKS2
EDG2
RP11-130N24.1
C18ORF24
KRT17
DHRS13
LACTB2
CART1
DPP6
SLITRK5
MCM5
C12ORF48
DLG7
MED25
TOR1B
ALK
CPEB2
LDHA
PLEKHA7
PBK
GALNT7
FADS1
TACC3
SCN1A
PCDH11X
LOC148203
LDB2
MATN2
GAS1
LHFP
ZIC1
FZD8
CDC2
NUSAP1
ORC6L
ZCCHC12
SLC24A3
ZFP106
TFEC
TRIP13
SLAIN1
TMEM97
FLJ37034
BAI3
JPH1
SCNN1G
FAM33A
ENPP2
ATP1A1
METTL8
DTYMK
CXCR7
RAD51AP1
KIT
C18ORF4
GMNN
FADS3
TNNT2
EMP2
GINS1
ZWINT
PRC1
DCLRE1B
RNASEH2A
CCNB2
MAFB
FLRT3
SMC4
HCFC1R1
KIF23
PCAF
FAM19A5
SUV39H2
CADPS2
NHLH2
NKX2-2
ANLN
LOC146909
PIR
COL21A1
LOC643998
CAPN6
AFF1
AKR1C2
LMO3
APCDD1
FLJ32363
SH2B3
PITX2
LOC401397
SLIT2
FGF14
MGAT4C
FRY
NCAPG2
MYCN
MLF1IP
KCNS3
DTYMK
SNAG1
C17ORF61
RHOH
C14ORF106
STEAP2
RACGAP1
EPDR1
LOC200230
ABHD6
EDG2
EXO1
C12ORF32
OLFML3
DAG1
DIAPH3
SLC35F1
CLU
LOC653080
SYDE2
MCM6
SLC17A7
MCM3
OIP5
AASS
ASAM
HSPB8
C13ORF3
KIFC1
ABI3BP
PRSS35
CPS1
KMO
IL1RAP
UHRF1
FREM1
ID2
AARS
FAM111B
CES1
GINS3
HS6ST1
CA14
FAM54A
BRCA2
CCDC34
NDUFA3
MFAP4
KIRREL
SALL1
LOC653188
PCDH11Y
CCNA2
MEIS1
BARD1
SMOC2
EZH2
CCNB1
DEK
C6ORF173
CTTNBP2
HIPK1
FAM84B
AP1S3
CTSH
SQRDL
RPL39L
RWDD1
EGR2
FOS
RAPH1
ARL2
CDC45L
SPATA13
TMEM71
FBXO5
FRZB
FAM123A
GKN1
ANXA3
BHLHB3
MKI67
RFC5
VRK1
ARRDC3
SGOL2
DUT
DLEU2
UBE2T
WDR34
DNER
STIL
GATA2
PDZRN4
POU4F2
NGFR
TEX15
XAGE2
DUSP26
CDCA8
ZRANB3
MASTL
PCDH7
NOL4
CD83
MARVELD1
DAPK2
DOCK2
SLC35A4
CHAF1A
CRYGS
AP2M1
EPHA4
ADRB3
UCP2
HELLS
NR2F1
C4ORF13
DDIT4L
EFNB2
FRMD3
FLJ32658
LSAMP
FAM64A
POLA1
C16ORF35
SIKE
HSD17B8
TROAP
LOC154761
HCLS1
MYBL2
CNN2
ADM
FZD1
C14ORF151
C6ORF213
HOXD11
THSD3
LIG1
HMGA1
CDH4
DAB1
LOC283278
BMP2
SDK1
SHANK2
CNTN1
CDC20B
LOH11CR2A
DCC1
IGSF4D
TTMB
NEK11
WDR51A
NEB
CNTN6
CLGN
MST150
BNC1
HMCN1
NDST3
HNMT
DLG2
MBD3L2
IBRDC2
CDKN2C

## Sheet: Supplementary Table 2
Supplementary Figure 2. Drugs that downregulate EWS-FLI1 target genes (adjusted p-value < 0.05).
Term	Adjusted P-value	Z-score	Combined Score
ciclopirox	4.0609e-13	-1.65937	47.3454
5109870	1.17164e-11	-1.62833	40.9852
monobenzone	1.17164e-11	-1.61712	40.703
methotrexate	6.1709e-11	-1.6323	38.373
resveratrol	6.1709e-11	-1.56048	36.6846
etoposide	3.2495e-10	-1.66268	36.3251
trifluridine	4.26198e-06	-1.62592	20.1058
173570	4.26198e-06	-1.59039	19.6664
pyrvinium	2.48566e-05	-1.6904	17.9223
niclosamide	0.000519951	-1.54993	11.7202
PNU-0251126	0.00258056	-1.60653	9.57449
parthenolide	0.0110072	-1.62419	7.32382
15-delta prostaglandin J2	0.0110072	-1.61298	7.27324
phenoxybenzamine	0.036417	-1.68401	5.57866
menadione	0.036417	-1.62794	5.39289
antimycin A	0.036417	-1.62667	5.3887
deferoxamine	0.036417	-1.58109	5.23771

## Sheet: Supplementary Table 3
Supplementary Table 3. Genes downregulated by ciclopirox in A673 and EW8 cells (Fold > 2 and FDR < 0.05).
A673		EW8
C7		HSPA1A
H1F0		HMMR
FAM64A		KIF20A
PLK1		CCNB1
PTTG1		CDC20
C14ORF93		HSPA1B
SERPINH1		PSRC1
PRAC		PTTG3P
C5ORF13		FABP7
ALDH1B1		CCNF
TNFSF13B		PTTG1
DNAJB1		KMO
DIS3L		FAM64A
TMEM118		LDB2
CHCHD10		BCHE
AURKA		CDKN3
BTBD6		CENPA
AKR1C3		CKAP2L
EARS2		COL3A1
CDCA3		PIF1
TACC3		BTBD17
PLA2G4A		HIST1H4C
CCNF		GPSM2
MRPL12		RNF175
SUMO3		LOC646993
PTTG3P		DLGAP5
TSGA14		METTL7A
C9ORF140		AURKA
NES		LDLR
MUM1		CDCA3
PDGFRB		TOP2A
MFSD3		CENPF
KIF20A		C3ORF54
GYG2		ASPM
CCNB1		TROAP
RNY1		UNC84B
COL1A2		HSPA5
MT1X		MN1
QPRT		TUBB2C
HMMR		KIF14
CDC20		C15ORF23
HSPA1A		DNAJB1
GRRP1
HSPA1B
BTBD17
LIN28
PSRC1
PRPH

## Sheet:  Supplementary Table 4
Supplementary Table 4. Genes downregulated by ciclopirox in both A673 and EW8 cells (Fold > 2 and FDR < 0.05) and used for gene ontology analysis.
Gene
FAM64A
PTTG1
DNAJB1
AURKA
CDCA3
CCNF
PTTG3P
KIF20A
CCNB1
HMMR
CDC20
HSPA1A
HSPA1B
BTBD17
PSRC1
